# Supplementary material for: Effect of Protoberberine-Rich Fraction of Chelidonium majus L. on Endometriosis Regression
Source: Pharmaceutics. 2021 Jun 23;13(7):931. doi: 10.3390/pharmaceutics13070931 (PMC8309065; doi:10.3390/pharmaceutics13070931)
Supplement: Supplementary file 1 [file pharmaceutics-13-00931-s001.zip]

Archive with 1 entries (1 files):
- pharmaceutics-1240991-SI.pdf
